# Supplementary material for: Comparative Genomic Analysis of Stenotrophomonas maltophilia Strain W18 Reveals Its Adaptative Genomic Features for Degrading Polycyclic Aromatic Hydrocarbons
Source: Microbiol Spectr. 2021 Nov 24;9(3):e01420-21. doi: 10.1128/Spectrum.01420-21 (PMC8612148; doi:10.1128/Spectrum.01420-21)
Supplement: SUPPLEMENTAL FILE 1 — Supplemental material. Download SPECTRUM01420-21_Supp_1_seq4.xlsx, XLSX file, 0.01 MB [file spectrum01420-21_supp_1_seq4.xlsx]

## Sheet: Sheet1
Table S1 Details of 44 examined Stenotrophomonas maltophilia strains
Stenotrophomonas maltophilia strain	Size(Mb)	GC(%)	GenBank accession number	Predicted ORFs	Isolation source	Isolation source details
AA1	4.66334	67.4	GCA_002025605.1	4150	environmental	zea mays root(1)
PEG-305	4.49551	67.2	GCA_009676545.1	4036	clinical	human wound swap(2)
JV3	4.54448	66.9	GCA_000223885.1	4116	environmental	rhizosphere(3)
D457	4.76916	66.8	GCA_000284595.1	4360	clinical	not known(4)
NCTC10259	4.56388	66.8	GCA_900636905.1	4154	not known	not known(5)
ISMMS3	4.804	66.7	GCA_001274595.1	4328	clinical	human blood(6)
PEG-68	4.63502	66.7	GCA_009676485.1	4190	clinical	human respiratory sputum(2)
CSM2	4.73905	66.6	GCA_002847385.1	4289	environmental	laboratory sink
FDAARGOS_507	4.57757	66.6	GCA_003812985.1	4190	clinical	human sputum(3)
SVIA2	4.49971	66.6	GCA_004346945.1	4147	environmental	oil-contaminated soil((7)
NCTC10258	4.48112	66.6	GCA_900475405.1	4052	clinical	human cerebrospinal fluid
AB550	4.94343	66.5	GCA_002189545.2	4577	environmental	wastewater in treatment plant(8)
FDAARGOS_649	4.62588	66.5	GCA_008693985.1	4223	clinical	not known
CF13	4.5917	66.5	GCA_012971765.1	4178	clinical	human sputum(9)
X28	4.55422	66.5	GCA_006974125.1	4109	environmental	aerobic granular sludge
CPBW01	4.44433	66.5	GCA_009857175.1	3975	environmental	Colorado potato beetle wings(10)
EPM1	4.78777	66.4	GCA_000344215.1	4502	environmental	the culture of Giardia duodenalis(11)
NEB515	4.78552	66.4	GCA_012647025.1	4420	not known	not known
PEG-390	4.55402	66.4	GCA_009676505.1	4173	clinical	human respiratory tract(2)
U5	4.54164	66.4	GCA_009676385.1	4096	environmental	not known(2)
ISMMS2	4.50972	66.4	GCA_001274655.1	4048	clinical	human blood(6)
ISMMS2R	4.50972	66.4	GCA_001274675.1	4048	clinical	human blood(6)
NCTC10498	4.92865	66.3	GCA_011386925.1	4569	clinical	human oropharyngeal swab(12)
SJTL3	4.891	66.3	GCA_003205835.1	4441	environmental	wastewater(13)
FDAARGOS_325	4.85151	66.3	GCA_002208885.2	4509	clinical	eye
K279a	4.85113	66.3	GCA_000072485.1	4483	clinical	human blood(12)
FDAARGOS_92	4.82022	66.3	GCA_002951115.1	4476	clinical	human respiratory system
sm454	4.68544	66.3	GCA_009676425.1	4273	clinical	not known(2)
Sm53	4.68244	66.3	GCA_009676405.1	4273	clinical	human sputum(2)
SKK55	4.67545	66.3	GCA_009676465.1	4250	clinical	human respiratory tract(2)
OUC_Est10	4.66874	66.3	GCA_002138415.1	4232	environmental	soil(14)
NCTC13014	4.59263	66.3	GCA_900636655.1	4178	not known	not known(15)
R551-3	4.57397	66.3	GCA_000020665.1	4068	environmental	rhizosphere(16)
ICU331	4.99599	66.2	GCA_009676605.1	4651	clinical	not known(2)
KMM349	4.5783	66.2	GCA_009618035.1	4062	environmental	sponge in Fiji sea(12)
NCTC10257	5.00426	66.1	GCA_900186865.1	4657	clinical	human mouth
PEG-141	5.0023	66.1	GCA_009676585.1	4669	clinical	human respiratory tract(2)
13637	4.98931	66.1	GCA_000742995.1	4647	not known	not known(17)
PEG-42	4.8548	66.1	GCA_009676525.1	4465	clinical	human urine(2)
PEG-173	4.76952	66.1	GCA_009676565.1	4269	clinical	human respiratory tract(2)
W18	4.73843	66.1	GCA_003030985.1	4339	environmental	oil-contaminated soil(18)
MER1	4.5473	66	GCA_011067225.1	4099	environmental	wastewater
SJTH1	4.93232	65.9	GCA_003006435.1	4509	environmental	wastewater(19)
sm-RA9	5.00758	65.6	GCA_009676445.1	4501	environmental	anthropogenic sewage(2)
