# Supplementary material for: Comparative Genomic Analysis of Stenotrophomonas maltophilia Strain W18 Reveals Its Adaptative Genomic Features for Degrading Polycyclic Aromatic Hydrocarbons
Source: Microbiol Spectr. 2021 Nov 24;9(3):e01420-21. doi: 10.1128/Spectrum.01420-21 (PMC8612148; doi:10.1128/Spectrum.01420-21)
Supplement: SUPPLEMENTAL FILE 2 — Supplemental material. Download SPECTRUM01420-21_Supp_2_seq5.xlsx, XLSX file, 0.01 MB [file spectrum01420-21_supp_2_seq5.xlsx]

## Sheet: Sheet1
Table S2 Hypergeometric tests of KEGG secondary category enrichment among core genome, character genome and accessory genome
	hypergeometric-p-value-core	Significant or Not(T/F)	hypergeometric-p-value-character	Significant or Not(T/F)	hypergeometric-p-value-accessory	Significant or Not(T/F)
Carbohydrate metabolism	1.36e-176	T	0.0001398	T	1	F
Energy metabolism	3.2e-159	T	0.105758	F	-
Lipid metabolism	1.58e-96	T	6.75e-06	T	0.749592	F
Nucleotide metabolism	2.84e-108	T	0.0053194	T	-
Amino acid metabolism	2.09e-222	T	0.573592	F	1	F
Metabolism of other amino acids	8.92e-95	T	0.03997	T	-
Glycan biosynthesis and metabolism	6.09e-92	T	0.0040063	T	0.79807	F
Metabolism of cofactors and vitamins	9.06e-179	T	0.0087443	T	0.999996	F
Metabolism of terpenoids and polyketides	3.01e-67	T	-		-
Biosynthesis of other secondary metabolites	5.04e-67	T	3.03e-07	T	-
Xenobiotics biodegradation and metabolism	1.42e-61	T	0.0025231	T	0.452385	F
Not included in regular maps	0.0004329	T	-		-
Transcription	8.45e-13	T	-		-
Translation	1.44e-133	T	0.315546	F	-
Folding, sorting and degradation	2.03e-86	T	0.217985	F	-
Replication and repair	1.86e-79	T	9.24e-07	T	-
Membrane transport	1.23e-89	T	4.97e-18	T	-
Signal transduction	2.17e-134	T	4.74e-14	T	1	F
Signaling molecules and interaction	0.0004329	T	-		-
Transport and catabolism	1.33e-30	T	0.0039369	T	-
Cell growth and death	1.12e-40	T	1e-05	T	-
Cellular community - eukaryotes	-		-		-
Cellular community - prokaryotes	1.33e-97	T	1.31e-11	T	0.985766	F
Cell motility	2.84e-115	T	0.518432	F	-
1-The “-” means that genes annotated to category were not sufficient for hypergeometric test
