# Supplementary material for: Comparative Genomic Analysis of Stenotrophomonas maltophilia Strain W18 Reveals Its Adaptative Genomic Features for Degrading Polycyclic Aromatic Hydrocarbons
Source: Microbiol Spectr. 2021 Nov 24;9(3):e01420-21. doi: 10.1128/Spectrum.01420-21 (PMC8612148; doi:10.1128/Spectrum.01420-21)
Supplement: SUPPLEMENTAL FILE 3 — Supplemental material. Download SPECTRUM01420-21_Supp_3_seq6.xlsx, XLSX file, 0.01 MB [file spectrum01420-21_supp_3_seq6.xlsx]

## Sheet: Sheet1
Table S3 KEGG secondary category t-test between environmental isolates and clinical isolates
	Mean_ Clinical	Mean_ Environmental	Clinical_ Significance	Clinical_Normality(Y/N)	Environmental_Significance	Environmental_Normality (Y/N)	p-value of t-test	p-value of Mann-Whitney U test	Significant Or Not(Y/N)
Carbohydrate metabolism	305.6±4.7	302.8±9.9	0.05	Y	0.04	N	0.283	0.103	N
Energy metabolism	136.2±2.9	138.6±3.4	0.004	N	0.3	Y	0.01	0.01	Y
Lipid metabolism	89.6±2.3	90.4±2.1	0.7	Y	0.06	Y	0.105	0.108	N
Nucleotide metabolism	75.4±1.5	75.9±1.8	0.001	N	0.038	N	0.43	0.414	N
Amino acid metabolism	261.1±3.0	263.4±6.3	0.2	Y	0.02	N	0.06	0.034	Y
Metabolism of other amino acids	60.3±0.9	59.0±1.3	0.001	N	0.3	Y	0.001	0.002	Y
Glycan biosynthesis and metabolism	64.1±2.5	62.2±3.8	0.2	Y	0.02	N	0.124	0.253	N
Metabolism of cofactors and vitamins	163.6±2.2	165.1±2.9	0	N	0.9	Y	0.041	0.059	N
Metabolism of terpenoids and polyketides	32.5±0.9	32.8±1.3	0	N	0	N	0.393	0.365	N
Biosynthesis of other secondary metabolites	56.2±1.4	56.2±1.0	0.005	N	0.1	Y	0.417	0.484	N
Xenobiotics biodegradation and metabolism	66.8±2.8	71.6±5.8	0.07	Y	0.05	Y	0.004	0.003	Y
Transcription	4.1±0.2	4.1±0.2	0	N	0	N	0.831	0.828	N
Translation	80.3±0.5	80.2±0.6	0	N	0	N	0.54	0.677	N
Folding, sorting and degradation	43.5±0.9	45.0±1.5	0	N	0.01	N	0.294	0.041	Y
Replication and repair	91.7±2.2	89.0±3.2	0.04	N	0.8	Y	0.001	0.002	Y
Membrane transport	103.4±2.1	103.6±5.8	0.3	Y	0.01	N	0.91	0.37	N
Signal transduction	190.2±4.6	189.3±5.2	0.53	Y	0.04	N	0.984	0.88	N
Signaling molecules and interaction	2.0±0.0	2.0±0.0	-	-	-	-	-	-	-
Transport and catabolism	15.6±0.7	15.3±0.8	0.001	N	0.004	N	0.577	0.48	N
Cell growth and death	28.1±1.3	28.3±1.2	0.02	Y	0.1	Y	0.942	0.652	N
Cellular community - prokaryotes	115.5±6.6	117.9±7.2	0.31	Y	0.002	N	0.219	0.317	N
Cell motility	71.6±2.0	70.9±1.1	0	N	0.016	N	0.18	0.368	N
1-The “-” means that genes annotated to category were not sufficient for t-test
