# Supplementary material for: Comparative Genomic Analysis of Stenotrophomonas maltophilia Strain W18 Reveals Its Adaptative Genomic Features for Degrading Polycyclic Aromatic Hydrocarbons
Source: Microbiol Spectr. 2021 Nov 24;9(3):e01420-21. doi: 10.1128/Spectrum.01420-21 (PMC8612148; doi:10.1128/Spectrum.01420-21)
Supplement: SUPPLEMENTAL FILE 4 — Supplemental material. Download SPECTRUM01420-21_Supp_4_seq7.xlsx, XLSX file, 0.01 MB [file spectrum01420-21_supp_4_seq7.xlsx]

## Sheet: Sheet1
Table S4 Gene annotations of “TCA cycle”
W18 Gene	KO	Gene pool	Annotation
gene_3499	K01647	core	CS, gltA; citrate synthase [EC:2.3.3.1]
gene_2000	K01681	core	ACO, acnA; aconitate hydratase [EC:4.2.1.3]
gene_2003	K01682	core	acnB; aconitate hydratase 2 / 2-methylisocitrate dehydratase [EC:4.2.1.3 4.2.1.99]
gene_3975	K00031	core	IDH1, IDH2, icd; isocitrate dehydrogenase [EC:1.1.1.42]
gene_931	K00030	core	IDH3; isocitrate dehydrogenase (NAD+) [EC:1.1.1.41]
gene_2812	K00164	core	OGDH, sucA; 2-oxoglutarate dehydrogenase E1 component [EC:1.2.4.2]
gene_2813	K00658	core	DLST, sucB; 2-oxoglutarate dehydrogenase E2 component (dihydrolipoamide succinyltransferase) [EC:2.3.1.61]
gene_2150	K00382	acessory	DLD, lpd, pdhD; dihydrolipoamide dehydrogenase [EC:1.8.1.4]
gene_2814	K00382	core	DLD, lpd, pdhD; dihydrolipoamide dehydrogenase [EC:1.8.1.4]
gene_3771	K00382	core	DLD, lpd, pdhD; dihydrolipoamide dehydrogenase [EC:1.8.1.4]
gene_3420	K01902	core	sucD; succinyl-CoA synthetase alpha subunit [EC:6.2.1.5]
gene_3421	K01903	core	sucC; succinyl-CoA synthetase beta subunit [EC:6.2.1.5]
gene_466	K18118	core	aarC, cat1; succinyl-CoA:acetate CoA-transferase [EC:2.8.3.18]
gene_1685	K00239	core	sdhA, frdA; succinate dehydrogenase / fumarate reductase, flavoprotein subunit [EC:1.3.5.1 1.3.5.4]
gene_1686	K00240	core	sdhB, frdB; succinate dehydrogenase / fumarate reductase, iron-sulfur subunit [EC:1.3.5.1 1.3.5.4]
gene_1683	K00241	core	sdhC, frdC; succinate dehydrogenase / fumarate reductase, cytochrome b subunit
gene_1684	K00242	core	sdhD, frdD; succinate dehydrogenase / fumarate reductase, membrane anchor subunit
gene_2838	K01676	core	E4.2.1.2A, fumA, fumB; fumarate hydratase, class I [EC:4.2.1.2]
gene_2808	K01679	core	E4.2.1.2B, fumC, FH; fumarate hydratase, class II [EC:4.2.1.2]
gene_891	K00024	core	mdh; malate dehydrogenase [EC:1.1.1.37]
gene_1211	K00116	core	mqo; malate dehydrogenase (quinone) [EC:1.1.5.4]
gene_480	K00163	core	aceE; pyruvate dehydrogenase E1 component [EC:1.2.4.1]
gene_1634	K00163	character	aceE; pyruvate dehydrogenase E1 component [EC:1.2.4.1]
gene_4036	K00161	core	PDHA, pdhA; pyruvate dehydrogenase E1 component alpha subunit [EC:1.2.4.1]
gene_4037	K00162	core	PDHB, pdhB; pyruvate dehydrogenase E1 component beta subunit [EC:1.2.4.1]
gene_3772	K00627	core	DLAT, aceF, pdhC; pyruvate dehydrogenase E2 component (dihydrolipoamide acetyltransferase)[EC:2.3.1.12]
gene_4039	K00627	core	DLAT, aceF, pdhC; pyruvate dehydrogenase E2 component (dihydrolipoamide acetyltransferase)[EC:2.3.1.12]
