# Supplementary material for: Comparative Genomic Analysis of Stenotrophomonas maltophilia Strain W18 Reveals Its Adaptative Genomic Features for Degrading Polycyclic Aromatic Hydrocarbons
Source: Microbiol Spectr. 2021 Nov 24;9(3):e01420-21. doi: 10.1128/Spectrum.01420-21 (PMC8612148; doi:10.1128/Spectrum.01420-21)
Supplement: SUPPLEMENTAL FILE 5 — Supplemental material. Download SPECTRUM01420-21_Supp_5_seq8.xlsx, XLSX file, 0.01 MB [file spectrum01420-21_supp_5_seq8.xlsx]

## Sheet: Sheet1
Table S5 Gene annotations of “Tyrosine metabolism”
W18 Gene	KO	Gene pool	Annotation
gene_1922	K00817	core	hisC histidinol-phosphate aminotransferase [EC:2.6.1.9]
gene_2766	K00817	core	hisC histidinol-phosphate aminotransferase [EC:2.6.1.9]
gene_66	K00832	core	tyrB aromatic-amino-acid transaminase [EC:2.6.1.57]
gene_4030	K00457	core	HPD, hppD 4-hydroxyphenylpyruvate dioxygenase [EC:1.13.11.27]
gene_4029	K00451	core	HGD, hmgA homogentisate 1,2-dioxygenase [EC:1.13.11.5]
gene_599	K01800	core	maiA, GSTZ1 maleylacetoacetate isomerase [EC:5.2.1.2]
gene_598	K16171	core	faaH fumarylacetoacetate (FAA) hydrolase [EC:3.7.1.2]
gene_3636	K00121	core	frmA, ADH5, adhC S-(hydroxymethyl)glutathione dehydrogenase / alcohol dehydrogenase [EC:1.1.1.284 1.1.1.1]
gene_73	K13953	character	adhP alcohol dehydrogenase, propanol-preferring [EC:1.1.1.1]
gene_2191	K00001	accessory	E1.1.1.1, adh alcohol dehydrogenase [EC:1.1.1.1]
gene_2518	K23470	core	C1-hpah 4-hydroxyphenylacetate 3-hydroxylase, reductase component [EC:1.5.1.36]
gene_1488	K00135	core	gabD succinate-semialdehyde dehydrogenase / glutarate-semialdehyde dehydrogenase [EC:1.2.1.16 1.2.1.79 1.2.1.20]
gene_3737	K00055	character	E1.1.1.90 aryl-alcohol dehydrogenase [EC:1.1.1.90]
gene_3445	K16165	core	nagK fumarylpyruvate hydrolase [EC:3.7.1.20]
