# Supplementary material for: Comparative Genomic Analysis of Stenotrophomonas maltophilia Strain W18 Reveals Its Adaptative Genomic Features for Degrading Polycyclic Aromatic Hydrocarbons
Source: Microbiol Spectr. 2021 Nov 24;9(3):e01420-21. doi: 10.1128/Spectrum.01420-21 (PMC8612148; doi:10.1128/Spectrum.01420-21)
Supplement: SUPPLEMENTAL FILE 6 — Supplemental material. Download SPECTRUM01420-21_Supp_6_seq9.xlsx, XLSX file, 0.01 MB [file spectrum01420-21_supp_6_seq9.xlsx]

## Sheet: Sheet1
Table S6 Gene annotation of “Naphthalene Degradation”
W18 Gene	KO	Gene pool	Annotation
gene_3636	K00121	core	frmA, ADH5, adhC S-(hydroxymethyl)glutathione dehydrogenase /
			alcohol dehydrogenase [EC:1.1.1.284 1.1.1.1]
gene_73	K13953	character	adhP alcohol dehydrogenase, propanol-preferring [EC:1.1.1.1]
gene_2191	K00001	accessory	E1.1.1.1, adh alcohol dehydrogenase [EC:1.1.1.1]
