# Supplementary material for: Comparative Genomic Analysis of Stenotrophomonas maltophilia Strain W18 Reveals Its Adaptative Genomic Features for Degrading Polycyclic Aromatic Hydrocarbons
Source: Microbiol Spectr. 2021 Nov 24;9(3):e01420-21. doi: 10.1128/Spectrum.01420-21 (PMC8612148; doi:10.1128/Spectrum.01420-21)
Supplement: SUPPLEMENTAL FILE 7 — Supplemental material. Download SPECTRUM01420-21_Supp_7_seq10.xlsx, XLSX file, 0.01 MB [file spectrum01420-21_supp_7_seq10.xlsx]

## Sheet: Sheet1
Table S7 DNA sequences used for qPCR primers and probes
Gene number	Gene pool	Gene	Protein product	Primers	Sequences (5’→3’)
gene_73	core	16s rRNA		16s-F	ACTGGCGACTAGAGTGTGGTAGAG
				16s-R	TTCGTGCCTCAGTGTCAGTGTTG
	character	adhP	alcohol dehydrogenase	adhP-Fa	TTATTCGGTCAACGGCGGCTTC
				adhP-Rb	TCAGGCCCTTGTAGACGGTCAC
gene_2191	accessory	adh	alcohol dehydrogenase	adh-F	GCTGTGGTGGTGTTGGACTGTC
				adh-R	TGTGAACTGGGCTCCCTCTTCC
gene_3636	core	adhC	S-(hydroxymethyl)glutathione dehydrogenase/alcohol dehydrogenase	adhC-F	CAAGAGCGGCAAGACCAACCTG
				adhC-R	ACCACGGTGTACTCGCTGAAGG
a Forward primer
b Reverse primer
