# Supplementary material for: Comparative Genomic Analysis of Stenotrophomonas maltophilia Strain W18 Reveals Its Adaptative Genomic Features for Degrading Polycyclic Aromatic Hydrocarbons
Source: Microbiol Spectr. 2021 Nov 24;9(3):e01420-21. doi: 10.1128/Spectrum.01420-21 (PMC8612148; doi:10.1128/Spectrum.01420-21)
Supplement: SUPPLEMENTAL FILE 8 — Supplemental material. Download SPECTRUM01420-21_Supp_8_seq11.xlsx, XLSX file, 0.01 MB [file spectrum01420-21_supp_8_seq11.xlsx]

## Sheet: Sheet1
Table S8 Predicted PAHs degradation-associated genes
W18 gene	category	COG category	eggNOG annotation	KEGG annotation	Gene Function
gene_73	character	S	alcohol dehydrogenase	adhP; alcohol dehydrogenase, propanol-preferring [EC:1.1.1.1]	It is Essential for the cleavage of aromatic rings and responsible for a series of reactions to transfer ring-cleavage metabolites to aromatic intermediates like catechol, procatechuate or gentisic acid(Peng et al., 2020)
gene_152	core	P	Destroys radicals which are normally produced within the cells and which are toxic to biological systems	SOD1; superoxide dismutase, Cu-Zn family [EC:1.15.1.1]	Superoxide dismutase have been revealed to have detoxification function, destroying radicals which are normally produced within the cells and which are toxic to biological systems(Peng et al., 2020)
gene_153	core	P	Destroys radicals which are normally produced within the cells and which are toxic to biological systems	SOD1; superoxide dismutase, Cu-Zn family [EC:1.15.1.1]	Superoxide dismutase have been revealed to have detoxification function, destroying radicals which are normally produced within the cells and which are toxic to biological systems(Peng et al., 2020)
gene_228	core	J	Pseudouridylate synthase		Belong to lyase family which showed up-regulated expression when degrade BaP, suggesting proteins belong to this family have relationship with ring opening and decomposition of PAHs
gene_455	core	M	Belongs to the mandelate racemase muconate lactonizing enzyme family	ycjG, ykfB; L-Ala-D/L-Glu epimerase [EC:5.1.1.20]	Genes belong to this family were determined to be composed of component of the β-ketoadipate pathway(Hasson et al., 1998)
gene_466	core	C	acetyl-CoA hydrolase	aarC, cat1; succinyl-CoA:acetate CoA-transferase [EC:2.8.3.18]	Involving in TCA cycle
gene_480	core	C	Component of the pyruvate dehydrogenase (PDH) complex, that catalyzes the overall conversion of pyruvate to acetyl-CoA and CO(2)	aceE; pyruvate dehydrogenase E1 component [EC:1.2.4.1]	Involving in TCA cycle
gene_598	core	Q	2-keto-4-pentenoate hydratase	faaH; fumarylacetoacetate (FAA) hydrolase [EC:3.7.1.2]	Invovling the lower homogentisate degradation pathway and transforming 4-fumarylacetoacetate to fumarate
gene_599	core	O	maleylacetoacetate isomerase	maiA, GSTZ1; maleylacetoacetate isomerase [EC:5.2.1.2]	Invovling the lower homogentisate degradation pathway and transforming 4-maleylacetoacetate to 4-fumarylacetoacetate
gene_891	core	C	Catalyzes the reversible oxidation of malate to oxaloacetate	mdh; malate dehydrogenase [EC:1.1.1.37]	Involving in TCA cycle
gene_896	core	O	Glutathione S-transferase	gst; glutathione S-transferase [EC:2.5.1.18]	Glutathione S-transferase could detoxify reactive metabolites produced during the process of degrading PAHs(Dasari et al., 2018)
gene_931	core	CE	Catalyzes the formation of 2-oxoglutarate from isocitrate	IDH3; isocitrate dehydrogenase (NAD+) [EC:1.1.1.41]	Involving in TCA cycle
gene_1048	core	S	Alpha beta hydrolase		Alpha beta hydrolases could normally catalyze carbon-carbon bond of various aromatic compounds' degradation intermediates(Holmquist, 2000)
gene_1116	core	P	Benzene 1,2-dioxygenase	hcaC; 3-phenylpropionate/trans-cinnamate dioxygenase ferredoxin component	Taking part in potential peripheral aromatic degradation pathway such as conversion of catechol to acetyl-CoA and pyruvate(Li et al., 2019)
gene_1211	core	C	malate quinone oxidoreductase	mqo; malate dehydrogenase (quinone) [EC:1.1.5.4]	Involving in TCA cycle
gene_1516	core	P	Destroys radicals which are normally produced within the cells and which are toxic to biological systems	SOD2; superoxide dismutase, Fe-Mn family [EC:1.15.1.1]	Superoxide dismutase have been revealed to have detoxification function, destroying radicals which are normally produced within the cells and which are toxic to biological systems(Peng et al., 2020)
gene_1634	character	C	Component of the pyruvate dehydrogenase (PDH) complex, that catalyzes the overall conversion of pyruvate to acetyl-CoA and CO(2)	aceE; pyruvate dehydrogenase E1 component [EC:1.2.4.1]	Involving in TCA cycle
gene_1683	core	C	succinate dehydrogenase	sdhC, frdC; succinate dehydrogenase / fumarate reductase, cytochrome b subunit	Involving in TCA cycle
gene_1684	core	C	succinate dehydrogenase	sdhD, frdD; succinate dehydrogenase / fumarate reductase, membrane anchor subunit	Involving in TCA cycle
gene_1685	core	C	Belongs to the FAD-dependent oxidoreductase 2 family. FRD SDH subfamily	sdhA, frdA; succinate dehydrogenase / fumarate reductase, flavoprotein subunit [EC:1.3.5.1 1.3.5.4]	Involving in TCA cycle
gene_1686	core	C	Belongs to the succinate dehydrogenase fumarate reductase iron-sulfur protein family	sdhB, frdB; succinate dehydrogenase / fumarate reductase, iron-sulfur subunit [EC:1.3.5.1 1.3.5.4]	Involving in TCA cycle
gene_1804	core	I	Catalyzes the synthesis of acetoacetyl coenzyme A from two molecules of acetyl coenzyme A. It can also act as a thiolase, catalyzing the reverse reaction and generating two-carbon units from the four-carbon product of fatty acid oxidation	fadA, fadI; acetyl-CoA acyltransferase [EC:2.3.1.16]"	Involving in catechol degradation pathway
gene_1814	character	S	alcohol dehydrogenase	adhP; alcohol dehydrogenase, propanol-preferring [EC:1.1.1.1]	It is Essential for the cleavage of aromatic rings and responsible for a series of reactions to transfer ring-cleavage metabolites to aromatic intermediates like catechol, procatechuate or gentisic acid(Peng et al., 2020)
gene_2000	core	C	Catalyzes the isomerization of citrate to isocitrate via cis-aconitate	ACO, acnA; aconitate hydratase [EC:4.2.1.3]	Involving in TCA cycle
gene_2003	core	C	Belongs to the aconitase IPM isomerase family	acnB; aconitate hydratase 2 / 2-methylisocitrate dehydratase [EC:4.2.1.3 4.2.1.99]	Involving in TCA cycle
gene_2150	accessory	C	Pyruvate 2-oxoglutarate dehydrogenase complex, dihydrolipoamide dehydrogenase (E3) component, and related enzymes	lpd, pdhD; dihydrolipoamide dehydrogenase [EC:1.8.1.4]	Involving in TCA cycle
gene_2191	accessory	S	alcohol dehydrogenase	adhP; alcohol dehydrogenase, propanol-preferring [EC:1.1.1.1]	It is Essential for the cleavage of aromatic rings and responsible for a series of reactions to transfer ring-cleavage metabolites to aromatic intermediates like catechol, procatechuate or gentisic acid(Peng et al., 2020)
gene_2517	core	P	Destroys radicals which are normally produced within the cells and which are toxic to biological systems	SOD2; superoxide dismutase, Fe-Mn family [EC:1.15.1.1]	Superoxide dismutase have been revealed to have detoxification function, destroying radicals which are normally produced within the cells and which are toxic to biological systems(Peng et al., 2020)
gene_2543	character	P	chloride channel	TC.CIC; chloride channel protein, CIC family	Chloride channel regulates resting membrane potential of cells and maintains cellular homeostasis(Poroca et al., 2017)
gene_2643	accessory	T	PAS fold	yegE; diguanylate cyclase [EC:2.7.7.65]	Preventing cell division to response to environmental assaults(Kim and Harshey, 2016)
gene_2808	core	C	Involved in the TCA cycle. Catalyzes the stereospecific interconversion of fumarate to L-malate	fumC, FH; fumarate hydratase, class II [EC:4.2.1.2]	Involving in TCA cycle
gene_2812	core	C	E1 component of the oxoglutarate dehydrogenase complex which catalyzes the formation of succinyl-CoA from 2-oxoglutarate	OGDH, sucA; 2-oxoglutarate dehydrogenase E1 component [EC:1.2.4.2]	Involving in TCA cycle
gene_2813	core	C	The 2-oxoglutarate dehydrogenase complex catalyzes the overall conversion of 2-oxoglutarate to succinyl-CoA and CO(2)	DLST, sucB; 2-oxoglutarate dehydrogenase E2 component (dihydrolipoamide succinyltransferase) [EC:2.3.1.61]	Involving in TCA cycle
gene_2814	core	C	E3 component of 2-oxoglutarate dehydrogenase complex	DLD, lpd, pdhD; dihydrolipoamide dehydrogenase [EC:1.8.1.4]	Involving in TCA cycle
gene_2838	core	C	Catalyzes the reversible hydration of fumarate to (S)- malate	fumA, fumB; fumarate hydratase, class I [EC:4.2.1.2]	Involving in TCA cycle
gene_2853	core	C	Destroys radicals which are normally produced within the cells and which are toxic to biological systems	SOD2; superoxide dismutase, Fe-Mn family [EC:1.15.1.1]	Superoxide dismutase have been revealed to have detoxification function, destroying radicals which are normally produced within the cells and which are toxic to biological systems(Peng et al., 2020)
gene_2950	character	I	Alpha/beta hydrolase family		It belong to alpha/beta hydrolase family which could catalyze carbon-carbon bond of various aromatic compounds degradation intermediates(Holmquist, 2000)
gene_3047	core	Q	Dienelactone hydrolase	E3.1.1.45; carboxymethylenebutenolidase [EC:3.1.1.45]	Untilizing substrate-assisted catalysis to degrade aromatic compounds(Holmquist, 2000)
gene_3224	core	I	Serine aminopeptidase		It belong to alpha/beta hydrolase family which could catalyze carbon-carbon bond of various aromatic compounds degradation intermediates(Holmquist, 2000)
gene_3398	core	O	Glutathione S-transferase	GST, gst; glutathione S-transferase [EC:2.5.1.18]	Glutathione S-transferase could detoxify reactive metabolites produced during the process of degrading PAHs(Dasari et al., 2018)
gene_3420	core	C	Succinyl-CoA synthetase functions in the citric acid cycle (TCA), coupling the hydrolysis of succinyl-CoA to the synthesis of either ATP or GTP and thus represents the only step of substrate-level phosphorylation in the TCA.	sucD; succinyl-CoA synthetase alpha subunit [EC:6.2.1.5]	Involving in TCA cycle
gene_3421	core	C	Succinyl-CoA synthetase functions in the citric acid cycle (TCA), coupling the hydrolysis of succinyl-CoA to the synthesis of either ATP or GTP and thus represents the only step of substrate-level phosphorylation in the TCA.	sucC; succinyl-CoA synthetase beta subunit [EC:6.2.1.5]	Involving in TCA cycle
gene_3499	core	C	Belongs to the citrate synthase family	gltA; citrate synthase [EC:2.3.3.1]	Involving in TCA cycle
gene_3636	core	C	Belongs to the zinc-containing alcohol dehydrogenase family. Class-III subfamily	frmA, ADH5, adhC; S-(hydroxymethyl)glutathione dehydrogenase / alcohol dehydrogenase [EC:1.1.1.284 1.1.1.1]	It is Essential for the cleavage of aromatic rings and responsible for a series of reactions to transfer ring-cleavage metabolites to aromatic intermediates like catechol, procatechuate or gentisic acid(Peng et al., 2020)
gene_3646	core	S	dehydrogenase	yahK; alcohol dehydrogenase (NADP+) [EC:1.1.1.2]	It is Essential for the cleavage of aromatic rings and responsible for a series of reactions to transfer ring-cleavage metabolites to aromatic intermediates like catechol, procatechuate or gentisic acid(Peng et al., 2020)
gene_3738	character	C	Belongs to the aldehyde dehydrogenase family	xylC; benzaldehyde dehydrogenase (NAD) [EC:1.2.1.28]	Benzoic acid was identified as a common metabolite during PAHs degradation(Torres-Farrada et al., 2019). Benzaldehyde dehydrogenase catalyze the conversion of benzaldehyde to benzoic acid with the concomitant reduction of NAD+ or NADP+ to NADH or NADPH, respectively, before benzoic acid enters the β-ketoadipate pathway and the citric acid cycle(Stanier et al., 1953)
gene_3771	core	C	dehydrogenase	DLD, lpd, pdhD; dihydrolipoamide dehydrogenase [EC:1.8.1.4]	Involving in TCA cycle
gene_3772	core	C	acetyltransferase component of pyruvate dehydrogenase complex	DLAT, aceF, pdhC; pyruvate dehydrogenase E2 component (dihydrolipoamide acetyltransferase) [EC:2.3.1.12]	Involving in TCA cycle
gene_3789	core	NT	chemotaxis protein	mcp; methyl-accepting chemotaxis protein	Chemotaxis allows microbes to sense environment stress and move towards or away from chemicals(Berleman and Bauer, 2005). Methyl-accepting chemotaxis protein of bacteria involve in degradation of xenobiotic compounds(Luu et al., 2015)
gene_3975	core	C	NADP-specific, catalyzes the formation of 2-oxoglutarate from isocitrate or oxalosuccinate	IDH1, IDH2, icd; isocitrate dehydrogenase [EC:1.1.1.42]	Involving in TCA cycle
gene_4029	core	Q	Involved in the catabolism of homogentisate (2,5- dihydroxyphenylacetate or 2,5-OH-PhAc), a central intermediate in the degradation of phenylalanine and tyrosine.	HGD, hmgA; homogentisate 1,2-dioxygenase [EC:1.13.11.5]"	Homogentisate 1,2-dioxygenase can catalyzes the oxidative ring cleavage of the aromatic ring of homogentisate to yield maleylacetoacetate
gene_4030	core	E	4-hydroxyphenylpyruvate dioxygenase	HPD, hppD; 4-hydroxyphenylpyruvate dioxygenase [EC:1.13.11.27]"	4-hydroxyphenylpyruvate dioxygenase could involve the upper Tyrosine metabolism pathway from 4-hydroxyphenylpyruvate to homogentisate
gene_4031	core	K	MarR family transcriptional regulator		MarR family transcriptional regulators are considered to regulate degradation processes of aromatic compounds by activating or repressing gene expression(Tropel and van der Meer, 2004)
gene_4033	core	CO	Thioredoxin-like		Thioredoxin-like protein could reduce harm to cells from peroxides and also maintain cellular homeostasis(Pan and Bardwell, 2006)
gene_4036	core	C	Pyruvate 2-oxoglutarate dehydrogenase complex, dehydrogenase (E1) component, eukaryotic type, alpha subunit	PDHA, pdhA; pyruvate dehydrogenase E1 component alpha subunit [EC:1.2.4.1]	Involving in TCA cycle
gene_4037	core	C	Pyruvate 2-oxoglutarate dehydrogenase complex dehydrogenase (E1) component eukaryotic type beta subunit	PDHB, pdhB; pyruvate dehydrogenase E1 component beta subunit [EC:1.2.4.1]"	Involving in TCA cycle and converting pyruvate to 2-hydroxyethy-ThPP.
gene_4039	core	C	Dihydrolipoamide acetyltransferase component of pyruvate dehydrogenase complex	DLAT, aceF, pdhC; pyruvate dehydrogenase E2 component (dihydrolipoamide acetyltransferase) [EC:2.3.1.12]	Involving in TCA cycle
gene_4285	core	I	Serine aminopeptidase, S33		Belong to alpha/beta hydrolase family
gene_4320	core	O	glutathione s-transferase	GST, gst; glutathione S-transferase [EC:2.5.1.18]"	Glutathione S-transferase could detoxify reactive metabolites produced during the process of degrading PAHs(Dasari et al., 2018)
